# Supplementary material for: Large language models as medical code selectors: a benchmark using the International Classification of Primary Care
Source: JAMIA Open. 2026 Feb 13;9(1):ooag017. doi: 10.1093/jamiaopen/ooag017 (PMC12924630; doi:10.1093/jamiaopen/ooag017)
Supplement: ooag017_Supplementary_Data [file ooag017_supplementary_data.zip]

Archive with 4 entries (4 files):
- main.tex
- manuscript_consolidated-appendix.pdf
- neurips_2025.sty
- references.bib
