# Supplementary material for: Large language models as medical code selectors: a benchmark using the International Classification of Primary Care
Source: JAMIA Open. 2026 Feb 13;9(1):ooag017. doi: 10.1093/jamiaopen/ooag017 (PMC12924630; doi:10.1093/jamiaopen/ooag017)
Supplement: ooag017_Supplementary_Data [file ooag017_supplementary_data.zip › references.bib]

@misc{mondshine2025englishimpactprompttranslation,
      title={Beyond English: The Impact of Prompt Translation Strategies across Languages and Tasks in Multilingual LLMs}, 
      author={Itai Mondshine and Tzuf Paz-Argaman and Reut Tsarfaty},
      year={2025},
      eprint={2502.09331},
      archivePrefix={arXiv},
      primaryClass={cs.CL},
      url={https://arxiv.org/abs/2502.09331}, 
}


@misc{dasgupta2025reviewextrememultilabelclassification,
      title={Review of Extreme Multilabel Classification}, 
      author={Arpan Dasgupta and Preeti Lamba and Ankita Kushwaha and Kiran Ravish and Siddhant Katyan and Shrutimoy Das and Pawan Kumar},
      year={2025},
      eprint={2302.05971},
      archivePrefix={arXiv},
      primaryClass={cs.LG},
      url={https://arxiv.org/abs/2302.05971}, 
}

@misc{chen2024zeroshotatccodinglarge,
      title={Zero-Shot ATC Coding with Large Language Models for Clinical Assessments}, 
      author={Zijian Chen and John-Michael Gamble and Micaela Jantzi and John P. Hirdes and Jimmy Lin},
      year={2024},
      eprint={2412.07743},
      archivePrefix={arXiv},
      primaryClass={cs.CL},
      url={https://arxiv.org/abs/2412.07743}, 
}

@BOOK{Hollander2013-wf,
  title     = "Nonparametric Statistical Methods",
  author    = "Hollander, Myles and Wolfe, Douglas A and Chicken, Eric",
  publisher = "Wiley-Blackwell",
  series    = "Wiley Series in Probability and Statistics",
  edition   =  3,
  month     =  nov,
  year      =  2013,
  address   = "Hoboken, NJ",
  language  = "en"
}


@ARTICLE{Spearman2010-ui,
  title     = "The proof and measurement of association between two things",
  author    = "Spearman, C",
  journal   = "Int. J. Epidemiol.",
  publisher = "Oxford University Press (OUP)",
  volume    =  39,
  number    =  5,
  pages     = "1137--1150",
  month     =  oct,
  year      =  2010,
  language  = "en"
}


@misc{powers2020evaluationprecisionrecallfmeasure,
      title={Evaluation: from precision, recall and F-measure to ROC, informedness, markedness and correlation}, 
      author={David M. W. Powers},
      year={2020},
      eprint={2010.16061},
      archivePrefix={arXiv},
      primaryClass={cs.LG},
      url={https://arxiv.org/abs/2010.16061}, 
}

@ARTICLE{Tharwat2021-qo,
  title     = "Classification assessment methods",
  author    = "Tharwat, Alaa",
  abstract  = "Classification techniques have been applied to many applications
               in various fields of sciences. There are several ways of
               evaluating classification algorithms. The analysis of such
               metrics and its significance must be interpreted correctly for
               evaluating different learning algorithms. Most of these measures
               are scalar metrics and some of them are graphical methods. This
               paper introduces a detailed overview of the classification
               assessment measures with the aim of providing the basics of
               these measures and to show how it works to serve as a
               comprehensive source for researchers who are interested in this
               field. This overview starts by highlighting the definition of
               the confusion matrix in binary and multi-class classification
               problems. Many classification measures are also explained in
               details, and the influence of balanced and imbalanced data on
               each metric is presented. An illustrative example is introduced
               to show (1) how to calculate these measures in binary and
               multi-class classification problems, and (2) the robustness of
               some measures against balanced and imbalanced data. Moreover,
               some graphical measures such as Receiver operating
               characteristics (ROC), Precision-Recall, and Detection error
               trade-off (DET) curves are presented with details. Additionally,
               in a step-by-step approach, different numerical examples are
               demonstrated to explain the preprocessing steps of plotting ROC,
               PR, and DET curves.",
  journal   = "Appl. Comput. Inform.",
  publisher = "Emerald",
  volume    =  17,
  number    =  1,
  pages     = "168--192",
  month     =  jan,
  year      =  2021,
  copyright = "http://creativecommons.org/licenses/by-nc-nd/4.0/",
  language  = "en"
}


@ARTICLE{Bowers2019-su,
  title     = "Receiver operating characteristic ({ROC}) area under the curve
               ({AUC)}: A diagnostic measure for evaluating the accuracy of
               predictors of education outcomes",
  author    = "Bowers, Alex J and Zhou, Xiaoliang",
  journal   = "J. Educ. Stud. Placed Risk",
  publisher = "Informa UK Limited",
  volume    =  24,
  number    =  1,
  pages     = "20--46",
  month     =  jan,
  year      =  2019,
  language  = "en"
}

@software{Anjos_de_Almeida_Source_code_for_2025,
author = {Anjos de Almeida, Vinicius},
license = {MIT},
month = jul,
title = {{Source code for the paper: "Large Language Models as Medical Codes Selectors: a benchmark using the International Classification of Primary Care"}},
url = {https://github.com/almeidava93/llm-as-code-selectors-paper},
version = {1.0.0},
year = {2025},
howpublished = {\url{https://github.com/almeidava93/llm-as-code-selectors-paper}},
}

@misc{yue2025vapoefficientreliablereinforcement,
      title={VAPO: Efficient and Reliable Reinforcement Learning for Advanced Reasoning Tasks}, 
      author={Yu Yue and Yufeng Yuan and Qiying Yu and Xiaochen Zuo and Ruofei Zhu and Wenyuan Xu and Jiaze Chen and Chengyi Wang and TianTian Fan and Zhengyin Du and Xiangpeng Wei and Xiangyu Yu and Gaohong Liu and Juncai Liu and Lingjun Liu and Haibin Lin and Zhiqi Lin and Bole Ma and Chi Zhang and Mofan Zhang and Wang Zhang and Hang Zhu and Ru Zhang and Xin Liu and Mingxuan Wang and Yonghui Wu and Lin Yan},
      year={2025},
      eprint={2504.05118},
      archivePrefix={arXiv},
      primaryClass={cs.AI},
      url={https://arxiv.org/abs/2504.05118}, 
}


@misc{zheng2024largelanguagemodelsrobust,
      title={Large Language Models Are Not Robust Multiple Choice Selectors}, 
      author={Chujie Zheng and Hao Zhou and Fandong Meng and Jie Zhou and Minlie Huang},
      year={2024},
      eprint={2309.03882},
      archivePrefix={arXiv},
      primaryClass={cs.CL},
      url={https://arxiv.org/abs/2309.03882}, 
}

@misc{scipySpearmanrx2014,
	author = {},
	title = {spearmanr; {S}ci{P}y v1.15.3 {M}anual --- docs.scipy.org},
	howpublished = {\url{https://docs.scipy.org/doc/scipy/reference/generated/scipy.stats.spearmanr.html}},
	year = {},
	note = {[Accessed 14-06-2025]},
}

@article{fisher1919xv,
  title={XV.—The correlation between relatives on the supposition of Mendelian inheritance.},
  author={Fisher, Ronald A},
  journal={Earth and Environmental Science Transactions of the Royal Society of Edinburgh},
  volume={52},
  number={2},
  pages={399--433},
  year={1919},
  publisher={Royal Society of Edinburgh Scotland Foundation}
}

@ARTICLE{Spearman1904-ly,
  title     = "The proof and measurement of association between two things",
  author    = "Spearman, C",
  journal   = "Am. J. Psychol.",
  publisher = "University of Illinois Press",
  volume    =  15,
  number    =  1,
  pages     = "72",
  month     =  jan,
  year      =  1904
}


@misc{f1scorewiki,
    author = "{Wikipedia contributors}",
    title = "F-score --- {Wikipedia}{,} The Free Encyclopedia",
    year = "2025",
    howpublished = "\url{https://en.wikipedia.org/w/index.php?title=F-score&oldid=1285518150}",
    note = "[Online; accessed 6-May-2025]"
  }

@misc{openaiOpenAIPlatform,
	author = {},
	title = {{O}pen{A}{I} {P}latform --- platform.openai.com},
	howpublished = {\url{https://platform.openai.com/docs/guides/structured-outputs?api-mode=responses}},
	year = {},
	note = {[Accessed 09-05-2025]},
}

@misc{llamaLlamaModel,
	author = {},
	title = {{L}lama 3.1 | {M}odel {C}ards and {P}rompt formats --- llama.com},
	howpublished = {\url{https://www.llama.com/docs/model-cards-and-prompt-formats/llama3_1/#-tool-calling-(8b/70b/405b)-}},
	year = {},
	note = {[Accessed 09-05-2025]},
}

@misc{googleStructuredOutput,
	author = {},
	title = {{S}tructured output  |  {G}emini {A}{P}{I}  |  {G}oogle {A}{I} for {D}evelopers --- ai.google.dev},
	howpublished = {\url{https://ai.google.dev/gemini-api/docs/structured-output}},
	year = {},
	note = {[Accessed 09-05-2025]},
}

@misc{fireworksFireworksFastest,
	author = {},
	title = {{F}ireworks {A}{I} - {F}astest {I}nference for {G}enerative {A}{I} --- fireworks.ai},
	howpublished = {\url{https://fireworks.ai/}},
	year = {},
	note = {[Accessed 11-06-2025]},
}

@misc{huggingfaceHuggingFace,
	author = {},
	title = {{H}ugging {F}ace – {T}he {A}{I} community building the future. --- huggingface.co},
	howpublished = {\url{https://huggingface.co/}},
	year = {},
	note = {[Accessed 11-06-2025]},
}

@misc{ json,
    author = "{Wikipedia contributors}",
    title = "JSON --- {Wikipedia}{,} The Free Encyclopedia",
    year = "2025",
    howpublished = "\url{https://en.wikipedia.org/w/index.php?title=JSON&oldid=1289119172}",
    note = "[Online; accessed 9-May-2025]"
  }

@misc{trychromaChroma,
	author = {},
	title = {{C}hroma --- trychroma.com},
	howpublished = {\url{https://www.trychroma.com/}},
	year = {},
	note = {[Accessed 11-06-2025]},
}

@misc{openaiembedding,
	author = {OpenAI},
	title = {{M}odel - {O}pen{A}{I} {A}{P}{I} - text-embedding-3-large},
	howpublished = {\url{https://platform.openai.com/docs/models/text-embedding-3-large}},
	year = {},
	note = {[Accessed 11-06-2025]},
}


@misc{lee2024largelanguagemodelsabstract,
      title={Can Large Language Models abstract Medical Coded Language?}, 
      author={Simon A. Lee and Timothy Lindsey},
      year={2024},
      eprint={2403.10822},
      archivePrefix={arXiv},
      primaryClass={cs.CL},
      url={https://arxiv.org/abs/2403.10822}, 
}

@ARTICLE{Horsky2017-si,
  title    = "Accuracy and completeness of clinical coding using {ICD-10} for
              ambulatory visits",
  author   = "Horsky, Jan and Drucker, Elizabeth A and Ramelson, Harley Z",
  abstract = "This study describes a simulation of diagnostic coding using an
              EHR. Twenty-three ambulatory clinicians were asked to enter
              appropriate codes for six standardized scenarios with two
              different EHRs. Their interactions with the query interface were
              analyzed for patterns and variations in search strategies and the
              resulting sets of entered codes for accuracy and completeness.
              Just over a half of entered codes were appropriate for a given
              scenario and about a quarter were omitted. Crohn's disease and
              diabetes scenarios had the highest rate of inappropriate coding
              and code variation. The omission rate was higher for secondary
              than for primary visit diagnoses. Codes for immunization,
              dialysis dependence and nicotine dependence were the most often
              omitted. We also found a high rate of variation in the search
              terms used to query the EHR for the same diagnoses. Changes to
              the training of clinicians and improved design of EHR query
              modules may lower the rate of inappropriate and omitted codes.",
  journal  = "AMIA Annu. Symp. Proc.",
  volume   =  2017,
  pages    = "912--920",
  year     =  2017,
  language = "en"
}

@article{Atkin2022,
  title = {The impact of changes in coding on mortality reports using the example of sepsis},
  volume = {22},
  ISSN = {1472-6947},
  url = {http://dx.doi.org/10.1186/s12911-022-01947-x},
  DOI = {10.1186/s12911-022-01947-x},
  number = {1},
  journal = {BMC Medical Informatics and Decision Making},
  publisher = {Springer Science and Business Media LLC},
  author = {Atkin,  Catherine and Pankhurst,  Tanya and McNulty,  David and Keogh,  Ann and Gallier,  Suzy and Pagano,  Domenico and Sapey,  Elizabeth and Ball,  Simon},
  year = {2022},
  month = aug 
}

@article{Lindenauer2012,
  title = {Association of Diagnostic Coding With Trends in Hospitalizations and Mortality of Patients With Pneumonia,  2003-2009},
  volume = {307},
  ISSN = {0098-7484},
  url = {http://dx.doi.org/10.1001/jama.2012.384},
  DOI = {10.1001/jama.2012.384},
  number = {13},
  journal = {JAMA},
  publisher = {American Medical Association (AMA)},
  author = {Lindenauer,  Peter K. and Lagu,  Tara and Shieh,  Meng-Shiou and Pekow,  Penelope S. and Rothberg,  Michael B.},
  year = {2012},
  month = apr 
}

@misc{whoInternationalClassification,
	author = {{World Health Organization}},
	title = {{I}nternational {C}lassification of {D}iseases ({I}{C}{D}) --- who.int},
	howpublished = {\url{https://www.who.int/standards/classifications/classification-of-diseases}},
	year = {},
	note = {[Accessed 04-04-2025]},
}

@misc{cdcICD10CM,
	author = {{Center for Disease Control}},
	title = {{I}{C}{D}-10-{C}{M} --- cdc.gov},
	howpublished = {\url{https://www.cdc.gov/nchs/icd/icd-10-cm/}},
	year = {},
	note = {[Accessed 04-04-2025]},
}

@misc{doosterlinck2024incontextlearningextrememultilabel,
      title={In-Context Learning for Extreme Multi-Label Classification}, 
      author={Karel D'Oosterlinck and Omar Khattab and François Remy and Thomas Demeester and Chris Develder and Christopher Potts},
      year={2024},
      eprint={2401.12178},
      archivePrefix={arXiv},
      primaryClass={cs.CL},
      url={https://arxiv.org/abs/2401.12178}, 
}

@misc{ZhuZamani2023,
  doi = {10.48550/ARXIV.2311.09649},
  url = {https://arxiv.org/abs/2311.09649},
  author = {Zhu,  Yaxin and Zamani,  Hamed},
  keywords = {Machine Learning (cs.LG),  Computation and Language (cs.CL),  FOS: Computer and information sciences,  FOS: Computer and information sciences},
  title = {{ICXML}: An In-Context Learning Framework for Zero-Shot Extreme Multi-Label Classification},
  publisher = {arXiv},
  year = {2023},
  copyright = {arXiv.org perpetual,  non-exclusive license}
}

@article{JMAI9766,
    title     = "International Classification of Primary Care ({ICPC-2}) and
               search engines: an exploration of three algorithms for
               information retrieval to aid medical coding",
    author    = "de Almeida, Vinicius Anjos and van der Haring, Egbert J and van
               Boven, Kees and Lopez, Luis Fernandez",
    journal   = "J. Med. Artif. Intell.",
    publisher = "AME Publishing Company",
    volume    =  8,
    pages     = "40--40",
    month     =  dec,
    year      =  2025,
    doi = {10.21037/jmai-24-341},
    issn = {2617-2496},	
    url = {https://jmai.amegroups.org/article/view/9766}
}

@misc{JMAI9766-source-code,
author = {de Almeida, Vinicius Anjos},
license = {MIT},
month = dec,
title = {{Source code for the paper 'International Classification of Primary Care (ICPC-2) and search engines: an exploration of three algorithms for information retrieval to aid medical coding'}},
url = {https://github.com/almeidava93/icpc_ir_paper},
doi = {https://doi.org/10.5281/zenodo.15151092},
year = {2024},
howpublished = {\url{https://github.com/almeidava93/icpc_ir_paper}},
}

@inproceedings{Robertson1994OkapiAT,
  title={Okapi at TREC-3},
  author={Stephen E. Robertson and Steve Walker and Susan Jones and Micheline Hancock-Beaulieu and Mike Gatford},
  booktitle={Text Retrieval Conference},
  year={1994},
  url={https://api.semanticscholar.org/CorpusID:41563977}
}

@ARTICLE{Levenshtein,
       author = {{Levenshtein}, V.~I.},
        title = "{Binary Codes Capable of Correcting Deletions, Insertions and Reversals}",
      journal = {Soviet Physics Doklady},
         year = 1966,
        month = feb,
       volume = {10},
        pages = {707},
       adsurl = {https://ui.adsabs.harvard.edu/abs/1966SPhD...10..707L},
      adsnote = {Provided by the SAO/NASA Astrophysics Data System}
}

@misc{shao2024deepseekmathpushinglimitsmathematical,
      title={DeepSeekMath: Pushing the Limits of Mathematical Reasoning in Open Language Models}, 
      author={Zhihong Shao and Peiyi Wang and Qihao Zhu and Runxin Xu and Junxiao Song and Xiao Bi and Haowei Zhang and Mingchuan Zhang and Y. K. Li and Y. Wu and Daya Guo},
      year={2024},
      eprint={2402.03300},
      archivePrefix={arXiv},
      primaryClass={cs.CL},
      url={https://arxiv.org/abs/2402.03300}, 
}

@misc{lin2025cppoacceleratingtraininggroup,
      title={CPPO: Accelerating the Training of Group Relative Policy Optimization-Based Reasoning Models}, 
      author={Zhihang Lin and Mingbao Lin and Yuan Xie and Rongrong Ji},
      year={2025},
      eprint={2503.22342},
      archivePrefix={arXiv},
      primaryClass={cs.AI},
      url={https://arxiv.org/abs/2503.22342}, 
}

@misc{yu2025dapoopensourcellmreinforcement,
      title={DAPO: An Open-Source LLM Reinforcement Learning System at Scale}, 
      author={Qiying Yu and Zheng Zhang and Ruofei Zhu and Yufeng Yuan and Xiaochen Zuo and Yu Yue and Tiantian Fan and Gaohong Liu and Lingjun Liu and Xin Liu and Haibin Lin and Zhiqi Lin and Bole Ma and Guangming Sheng and Yuxuan Tong and Chi Zhang and Mofan Zhang and Wang Zhang and Hang Zhu and Jinhua Zhu and Jiaze Chen and Jiangjie Chen and Chengyi Wang and Hongli Yu and Weinan Dai and Yuxuan Song and Xiangpeng Wei and Hao Zhou and Jingjing Liu and Wei-Ying Ma and Ya-Qin Zhang and Lin Yan and Mu Qiao and Yonghui Wu and Mingxuan Wang},
      year={2025},
      eprint={2503.14476},
      archivePrefix={arXiv},
      primaryClass={cs.LG},
      url={https://arxiv.org/abs/2503.14476}, 
}


@ARTICLE{Sporaland2019-pj,
  title     = "General practitioners' use of {ICPC} diagnoses and their
               correspondence with patient record notes",
  author    = "Sporaland, Geir Lindquist and Mouland, Gunnar and Bratland,
               Bj{\o}rn and Rygh, Ellen and Reiso, Harald",
  abstract  = "BACKGROUND: The quality of the general practitioners' setting of
               diagnoses using codes from the International Classification for
               Primary Care (ICPC) is important, because these codes are used
               for purposes of quality development, research and public health
               statistics. It is uncertain, however, to what extent these
               diagnoses present a correct picture of the content of and
               reasons for the consultations and the prevalence of illness in
               the population. The objective of this study was to identify the
               extent to which the general practitioners' use of diagnostic
               codes correlates with the content of the patient record notes.
               MATERIAL AND METHOD: A total of 23 general practitioners from
               five different medical centres in Agder county participated in
               the study. The patient record notes from all patient contacts
               over two working days in 2013 were reviewed by two experienced
               general practitioners who assessed the degree of correspondence
               between the content of the patient record notes and the
               concomitant ICPC diagnostic codes. RESULTS: A total of 1 819
               patient contact were assessed, and for 1 591 of these (87.5 \%)
               it was possible to assess the correspondence between the patient
               record notes and the diagnosis. We found good correspondence for
               693 (85.3 \%) consultations and 321 (69.9 \%) simple contacts
               with issuance of a prescription. For simple contacts with no
               issuance of a prescription there was good correspondence for 213
               (83.9 \%), although 144 of a total of 398 (36.2 \%) could not be
               assessed because the patient record notes were absent, too brief
               or imprecise. INTERPRETATION: The diagnoses made during
               consultations corresponded well with the patient record notes
               examined in this study. The results may indicate that caution
               should be exercised in including simple contacts in the data on
               diagnoses in public statistics. The findings should be followed
               up in larger-scale and more representative national studies.",
  journal   = "Tidsskr. Nor. Laegeforen.",
  publisher = "Norwegian Medical Association",
  volume    =  139,
  number    =  15,
  month     =  oct,
  year      =  2019,
  language  = "no"
}

@PhdThesis{Gusso,
  author = {Gusso, Gustavo Diniz Ferreira},
  school = {Universidade de Sao Paulo, Agencia USP de Gestao da Informacao Academica (AGUIA)},
  title  = {Diagnóstico de demanda em Florianópolis utilizando a Classificação Internacional de Atenção Primária: 2º edição (CIAP-2)},
  year   = {2010},
  doi    = {10.11606/t.5.2009.tde-08032010-164025},
}

@Article{Soler2012,
  author    = {Soler, J. K. and Okkes, I. and Oskam, S. and van Boven, K. and Zivotic, P. and Jevtic, M. and Dobbs, F. and Lamberts, H.},
  journal   = {Family Practice},
  title     = {An international comparative family medicine study of the Transition Project data from the Netherlands, Malta and Serbia. Is family medicine an international discipline? Comparing incidence and prevalence rates of reasons for encounter and diagnostic titles of episodes of care across populations},
  year      = {2012},
  issn      = {1460-2229},
  month     = feb,
  number    = {3},
  pages     = {283--298},
  volume    = {29},
  doi       = {10.1093/fampra/cmr098},
  publisher = {Oxford University Press (OUP)},
}

@Article{Soler2013,
  author    = {Soler, Jean K and Okkes, Inge and Oskam, Sibo and Van Boven, Kes and Zivotic, Predag and Jevtic, Milan and Dobbs, Frank and Lamberts, Henk},
  journal   = {Journal of Innovation in Health Informatics},
  title     = {Revisiting the concept of “chronic disease” from the perspective of the episode of care model. Does the ratio of incidence to prevalence rate help us to define a problem as chronic?},
  year      = {2013},
  issn      = {2058-4555},
  month     = dec,
  number    = {1},
  pages     = {13--23},
  volume    = {20},
  doi       = {10.14236/jhi.v20i1.44},
  publisher = {Portico},
}

@misc{neelakantan2022textcodeembeddingscontrastive,
      title={Text and Code Embeddings by Contrastive Pre-Training}, 
      author={Arvind Neelakantan and Tao Xu and Raul Puri and Alec Radford and Jesse Michael Han and Jerry Tworek and Qiming Yuan and Nikolas Tezak and Jong Wook Kim and Chris Hallacy and Johannes Heidecke and Pranav Shyam and Boris Power and Tyna Eloundou Nekoul and Girish Sastry and Gretchen Krueger and David Schnurr and Felipe Petroski Such and Kenny Hsu and Madeleine Thompson and Tabarak Khan and Toki Sherbakov and Joanne Jang and Peter Welinder and Lilian Weng},
      year={2022},
      eprint={2201.10005},
      archivePrefix={arXiv},
      primaryClass={cs.CL},
      url={https://arxiv.org/abs/2201.10005}, 
}

@misc{ enwiki:1262289626,
author = "{Wikipedia contributors}",
title = "Jaccard index --- {Wikipedia}{,} The Free Encyclopedia",
year = "2024",
url = "https://en.wikipedia.org/w/index.php?title=Jaccard_index&oldid=1262289626",
note = "[Online; accessed 27-April-2025]"
}

@misc{ enwiki:1281582676,
author = "{Wikipedia contributors}",
title = "Precision and recall --- {Wikipedia}{,} The Free Encyclopedia",
year = "2025",
url = "https://en.wikipedia.org/w/index.php?title=Precision_and_recall&oldid=1281582676",
note = "[Online; accessed 27-April-2025]"
}

@article{Soroush2024,
  title = {Large Language Models Are Poor Medical Coders — Benchmarking of Medical Code Querying},
  volume = {1},
  ISSN = {2836-9386},
  url = {http://dx.doi.org/10.1056/AIdbp2300040},
  DOI = {10.1056/aidbp2300040},
  number = {5},
  journal = {NEJM AI},
  publisher = {Massachusetts Medical Society},
  author = {Soroush,  Ali and Glicksberg,  Benjamin S. and Zimlichman,  Eyal and Barash,  Yiftach and Freeman,  Robert and Charney,  Alexander W. and Nadkarni,  Girish N and Klang,  Eyal},
  year = {2024},
  month = apr 
}

@misc{kwan2024largelanguagemodelsgood,
      title={Large language models are good medical coders, if provided with tools}, 
      author={Keith Kwan},
      year={2024},
      eprint={2407.12849},
      archivePrefix={arXiv},
      primaryClass={cs.IR},
      url={https://arxiv.org/abs/2407.12849}, 
}

@ARTICLE{Park2019-fi,
  title    = "An information retrieval approach to {ICD-10} classification",
  author   = "Park, Hee and Casta{\~n}o, Jos{\'e} and {\'A}vila, Pilar and
              P{\'e}rez, David and Berinsky, Hern{\'a}n and Gambarte, Laura and
              Luna, Daniel and Otero, Carlos",
  abstract = "ICD-10 (International Classification of Diseases 10th revision)
              is a classification code for diseases, signs and symptoms,
              abnormal findings, complaints, social circumstances, and external
              causes of injury or diseases. This paper describes an automatic
              information retrieval approach to map free-text disease
              descriptions to ICD-10 codes. We use the Hospital Italiano de
              Buenos Aires (HIBA) terminology data mapped to ICD-10 codes as
              indexed data to find an appropriate ICD-10 code using search
              engine similarity metrics.",
  journal  = "Stud. Health Technol. Inform.",
  volume   =  264,
  pages    = "1564--1565",
  month    =  aug,
  year     =  2019,
  keywords = "Clinical Coding; International Classification of Diseases;
              Natural Language Processing",
  language = "en"
}


@ARTICLE{McHugh2012-su,
  title     = "Interrater reliability: the kappa statistic",
  author    = "McHugh, Mary L",
  abstract  = "The kappa statistic is frequently used to test interrater
               reliability. The importance of rater reliability lies in the
               fact that it represents the extent to which the data collected
               in the study are correct representations of the variables
               measured. Measurement of the extent to which data collectors
               (raters) assign the same score to the same variable is called
               interrater reliability. While there have been a variety of
               methods to measure interrater reliability, traditionally it was
               measured as percent agreement, calculated as the number of
               agreement scores divided by the total number of scores. In 1960,
               Jacob Cohen critiqued use of percent agreement due to its
               inability to account for chance agreement. He introduced the
               Cohen's kappa, developed to account for the possibility that
               raters actually guess on at least some variables due to
               uncertainty. Like most correlation statistics, the kappa can
               range from -1 to +1. While the kappa is one of the most commonly
               used statistics to test interrater reliability, it has
               limitations. Judgments about what level of kappa should be
               acceptable for health research are questioned. Cohen's suggested
               interpretation may be too lenient for health related studies
               because it implies that a score as low as 0.41 might be
               acceptable. Kappa and percent agreement are compared, and levels
               for both kappa and percent agreement that should be demanded in
               healthcare studies are suggested.",
  journal   = "Biochem. Med. (Zagreb)",
  publisher = "Croatian Society for Medical Biochemistry and Laboratory
               Medicine",
  volume    =  22,
  number    =  3,
  pages     = "276--282",
  year      =  2012,
  language  = "en"
}


@inproceedings{rosenberg-binkowski-2004-augmenting,
    title = "Augmenting the kappa statistic to determine interannotator reliability for multiply labeled data points",
    author = "Rosenberg, Andrew  and
      Binkowski, Ed",
    booktitle = "Proceedings of {HLT}-{NAACL} 2004: Short Papers",
    month = may # " 2 - " # may # " 7",
    year = "2004",
    address = "Boston, Massachusetts, USA",
    publisher = "Association for Computational Linguistics",
    url = "https://aclanthology.org/N04-4020/",
    pages = "77--80"
}

@article{Cohen1960,
  title = {A Coefficient of Agreement for Nominal Scales},
  volume = {20},
  ISSN = {1552-3888},
  url = {http://dx.doi.org/10.1177/001316446002000104},
  DOI = {10.1177/001316446002000104},
  number = {1},
  journal = {Educational and Psychological Measurement},
  publisher = {SAGE Publications},
  author = {Cohen,  Jacob},
  year = {1960},
  month = apr,
  pages = {37–46}
}

@misc{li2024bmxentropyweightedsimilaritysemanticenhanced,
      title={BMX: Entropy-weighted Similarity and Semantic-enhanced Lexical Search}, 
      author={Xianming Li and Julius Lipp and Aamir Shakir and Rui Huang and Jing Li},
      year={2024},
      eprint={2408.06643},
      archivePrefix={arXiv},
      primaryClass={cs.IR},
      url={https://arxiv.org/abs/2408.06643}, 
}

@Article{Soler2015,
  author    = {Soler, Jean K and Corrigan, Derek and Kazienko, Przemyslaw and Kajdanowicz, Tomasz and Danger, Roxana and Kulisiewicz, Marcin and Delaney, Brendan},
  journal   = {BMC Family Practice},
  title     = {Evidence-based rules from family practice to inform family practice; the learning healthcare system case study on urinary tract infections},
  year      = {2015},
  issn      = {1471-2296},
  month     = may,
  number    = {1},
  volume    = {16},
  doi       = {10.1186/s12875-015-0271-4},
  publisher = {Springer Science and Business Media LLC},
}

@Article{Wockenfuss2009,
  author    = {Wockenfuss, Rosemarie and Frese, Thomas and Herrmann, Kristin and Claussnitzer, Melanie and Sandholzer, Hagen},
  journal   = {Scandinavian Journal of Primary Health Care},
  title     = {Three- and four-digit ICD-10 is not a reliable classification system in primary care},
  year      = {2009},
  issn      = {1502-7724},
  month     = jan,
  number    = {3},
  pages     = {131--136},
  volume    = {27},
  doi       = {10.1080/02813430903072215},
  publisher = {Informa UK Limited},
}

@Book{icpc2r2005,
  author    = {International Classification Committee of WONCA, W I C C},
  publisher = {Oxford University Press},
  title     = {ICPC-2-R, International Classification of Primary Care, Revised Second Edition},
  year      = {2005},
  edition   = {2nd},
  isbn      = {0 19 8568576},
  url       = {http://wicc.news/wp-content/uploads/2019/01/Wonca-ICPC-2-R_OUP2005-complete2.pdf},
}

@Article{Olagundoye2018,
  author    = {Olagundoye, Olawunmi A and Malan, Zelra and Mash, Bob and van Boven, Kees and Gusso, Gustavo and Ogunnaike, Afolasade},
  journal   = {Family Practice},
  title     = {Reliability measurement and ICD-10 validation of ICPC-2 for coding/classification of diagnoses/health problems in an African primary care setting},
  year      = {2018},
  issn      = {1460-2229},
  month     = jan,
  number    = {4},
  pages     = {406--411},
  volume    = {35},
  doi       = {10.1093/fampra/cmx132},
  publisher = {Oxford University Press (OUP)},
}

@Article{Horsky2017,
  author          = {Horsky, Jan and Drucker, Elizabeth A. and Ramelson, Harley Z.},
  journal         = {AMIA ... Annual Symposium proceedings. AMIA Symposium},
  title           = {Accuracy and Completeness of Clinical Coding Using ICD-10 for Ambulatory Visits.},
  year            = {2017},
  issn            = {1942-597X},
  pages           = {912--920},
  volume          = {2017},
  abstract        = {This study describes a simulation of diagnostic coding using an EHR. Twenty-three ambulatory clinicians were asked to enter appropriate codes for six standardized scenarios with two different EHRs. Their interactions with the query interface were analyzed for patterns and variations in search strategies and the resulting sets of entered codes for accuracy and completeness. Just over a half of entered codes were appropriate for a given scenario and about a quarter were omitted. Crohn's disease and diabetes scenarios had the highest rate of inappropriate coding and code variation. The omission rate was higher for secondary than for primary visit diagnoses. Codes for immunization, dialysis dependence and nicotine dependence were the most often omitted. We also found a high rate of variation in the search terms used to query the EHR for the same diagnoses. Changes to the training of clinicians and improved design of EHR query modules may lower the rate of inappropriate and omitted codes.},
  citation-subset = {IM},
  completed       = {2019-03-19},
  country         = {United States},
  issn-linking    = {1559-4076},
  keywords        = {Ambulatory Care, classification; Clinical Coding, standards; Crohn Disease, classification; Diabetes Mellitus, classification; Electronic Health Records; Humans; Information Storage and Retrieval, methods; International Classification of Diseases},
  nlm-id          = {101209213},
  owner           = {NLM},
  pmc             = {PMC5977598},
  pmid            = {29854158},
  pubmodel        = {Electronic-eCollection},
  pubstate        = {epublish},
  revised         = {2019-03-19},
  url             = {https://pubmed.ncbi.nlm.nih.gov/29854158/},
}

@Book{thesaurus,
  author    = {International Classification Committee of WONCA, W I C C and Sociedade Brasileira de Medicina de Família e Comunidade, S B M F C},
  publisher = {Sociedade Brasileira de Medicina de Família e Comunidade},
  title     = {Classificação Internacional de Atenção Primária (CIAP 2)},
  year      = {2010},
  url       = {http://www.sbmfc.org.br/wp-content/uploads/media/file/ciap/tesauro.xls},
}

@InProceedings{Robertson1994OkapiAT,
  author    = {Stephen E. Robertson and Steve Walker and Susan Jones and Micheline Hancock-Beaulieu and Mike Gatford},
  booktitle = {Text Retrieval Conference},
  title     = {Okapi at TREC-3},
  year      = {1994},
  url       = {https://api.semanticscholar.org/CorpusID:3946054},
}

@InProceedings{Trotman2011,
  author     = {Trotman, Andrew and Keeler, David},
  booktitle  = {Proceedings of the 34th international ACM SIGIR conference on Research and development in Information Retrieval},
  title      = {Ad hoc IR: not much room for improvement},
  year       = {2011},
  month      = jul,
  publisher  = {ACM},
  series     = {SIGIR ’11},
  collection = {SIGIR ’11},
  doi        = {10.1145/2009916.2010066},
}

@Misc{Kamalloo2023,
  author    = {Kamalloo, Ehsan and Zhang, Xinyu and Ogundepo, Odunayo and Thakur, Nandan and Alfonso-Hermelo, David and Rezagholizadeh, Mehdi and Lin, Jimmy},
  title     = {Evaluating Embedding APIs for Information Retrieval},
  year      = {2023},
  comment   = {Yet to be read.},
  copyright = {arXiv.org perpetual, non-exclusive license},
  doi       = {10.48550/ARXIV.2305.06300},
  groups    = {To be read},
  keywords  = {Information Retrieval (cs.IR), Computation and Language (cs.CL), FOS: Computer and information sciences, FOS: Computer and information sciences},
  publisher = {arXiv},
}

@Article{Levenshtein1966,
  author  = {Vladimir Iossifowitsch Levenshtein},
  journal = {Soviet physics doklady},
  title   = {Binary codes capable of correcting deletions, insertions, and reversals.},
  year    = {1966},
  month   = feb,
  number  = {8},
  pages   = {707-710},
  volume  = {10},
  url     = {https://nymity.ch/sybilhunting/pdf/Levenshtein1966a.pdf},
}

@Article{Berger2021,
  author    = {Berger, Bonnie and Waterman, Michael S. and Yu, Yun William},
  journal   = {IEEE Transactions on Information Theory},
  title     = {Levenshtein Distance, Sequence Comparison and Biological Database Search},
  year      = {2021},
  issn      = {1557-9654},
  month     = jun,
  number    = {6},
  pages     = {3287--3294},
  volume    = {67},
  doi       = {10.1109/tit.2020.2996543},
  publisher = {Institute of Electrical and Electronics Engineers (IEEE)},
}

@Article{Zhao2023,
  author    = {Zhao, Wayne Xin and Liu, Jing and Ren, Ruiyang and Wen, Ji-Rong},
  journal   = {ACM Transactions on Information Systems},
  title     = {Dense Text Retrieval based on Pretrained Language Models: A Survey},
  year      = {2023},
  issn      = {1558-2868},
  month     = dec,
  doi       = {10.1145/3637870},
  groups    = {To be read},
  publisher = {Association for Computing Machinery (ACM)},
}

@Misc{Bachlechner2023,
  author    = {Bachlechner, Thomas C. and Martone, Mario and Schillo, Marjorie},
  title     = {Taken by Surprise: Contrast effect for Similarity Scores},
  year      = {2023},
  copyright = {arXiv.org perpetual, non-exclusive license},
  doi       = {10.48550/ARXIV.2308.09765},
  groups    = {To be read},
  keywords  = {Computation and Language (cs.CL), Artificial Intelligence (cs.AI), Information Retrieval (cs.IR), Machine Learning (cs.LG), FOS: Computer and information sciences, FOS: Computer and information sciences},
  publisher = {arXiv},
}

@Misc{Malkov2016,
  author    = {Malkov, Yu. A. and Yashunin, D. A.},
  title     = {Efficient and robust approximate nearest neighbor search using Hierarchical Navigable Small World graphs},
  year      = {2016},
  copyright = {arXiv.org perpetual, non-exclusive license},
  doi       = {10.48550/ARXIV.1603.09320},
  keywords  = {Data Structures and Algorithms (cs.DS), Computer Vision and Pattern Recognition (cs.CV), Information Retrieval (cs.IR), Social and Information Networks (cs.SI), FOS: Computer and information sciences, FOS: Computer and information sciences},
  publisher = {arXiv},
}

@Misc{metricswiki,
  author       = {Wikipedia},
  howpublished = {Wikipedia, the free encyclopedia},
  title        = {Evaluation measures (information retrieval)},
  year         = {2024},
  url          = {https://en.wikipedia.org/wiki/Evaluation_measures_(information_retrieval)},
}

@Misc{Becker2005ICPC2ICD10,
  author       = {Becker, H.W. and Oskam, S.K. and Okkes, I.M. and Van Boven, K. and Lamberts, H.},
  howpublished = {In: Okkes, I.M., Oskam, S.K., Lamberts, H. ICPC in the Amsterdam Transition Project. CD-Rom},
  title        = {ICPC2-ICD10 Thesaurus: A diagnostic terminology for semi-automatic double coding in Electronic Patient Records},
  year         = {2005},
  address      = {Amsterdam},
  publisher    = {Academic Medical Center/University of Amsterdam, Department of Family Medicine},
}

@Article{Holm1979,
  author    = {Sture Holm},
  journal   = {Scandinavian Journal of Statistics},
  title     = {A Simple Sequentially Rejective Multiple Test Procedure},
  year      = {1979},
  issn      = {03036898, 14679469},
  number    = {2},
  pages     = {65--70},
  volume    = {6},
  abstract  = {This paper presents a simple and widely applicable multiple test procedure of the sequentially rejective type, i.e. hypotheses are rejected one at a time until no further rejections can be done. It is shown that the test has a prescribed level of significance protection against error of the first kind for any combination of true hypotheses. The power properties of the test and a number of possible applications are also discussed.},
  publisher = {[Board of the Foundation of the Scandinavian Journal of Statistics, Wiley]},
  url       = {http://www.jstor.org/stable/4615733},
  urldate   = {2024-04-25},
}


@Article{Kruskal1952,
  author    = {William H. Kruskal and W. Allen Wallis},
  journal   = {Journal of the American Statistical Association},
  title     = {Use of Ranks in One-Criterion Variance Analysis},
  year      = {1952},
  number    = {260},
  pages     = {583--621},
  volume    = {47},
  doi       = {10.1080/01621459.1952.10483441},
  eprint    = {https://www.tandfonline.com/doi/pdf/10.1080/01621459.1952.10483441},
  publisher = {Taylor \& Francis},
  url       = {https://www.tandfonline.com/doi/abs/10.1080/01621459.1952.10483441},
}


@Article{Dunn1964,
  author    = {Olive Jean Dunn},
  journal   = {Technometrics},
  title     = {Multiple Comparisons Using Rank Sums},
  year      = {1964},
  number    = {3},
  pages     = {241--252},
  volume    = {6},
  doi       = {10.1080/00401706.1964.10490181},
  eprint    = {https://www.tandfonline.com/doi/pdf/10.1080/00401706.1964.10490181},
  publisher = {Taylor \& Francis},
  url       = {https://www.tandfonline.com/doi/abs/10.1080/00401706.1964.10490181},
}

@Article{Napel2022,
  author    = {Napel, Huib Ten and van Boven, Kees and Olagundoye, Olawunmi A. and van der Haring, Egbert and Verbeke, Mark and Härkönen, Mikko and van Althuis, Tjeerd and Augusto, Daniel K. and Laurent, Letrilliart and Schrans, Diego and van Weel, Chris and Schers, Henk},
  journal   = {The Annals of Family Medicine},
  title     = {Improving Primary Health Care Data With ICPC-3: From a Medical to a Person-Centered Perspective},
  year      = {2022},
  issn      = {1544-1717},
  month     = jul,
  number    = {4},
  pages     = {358--361},
  volume    = {20},
  doi       = {10.1370/afm.2830},
  publisher = {Annals of Family Medicine},
}

@Misc{enwiki:1211277446,
  author = {{Wikipedia contributors}},
  note   = {[Online; accessed 26-April-2024]},
  title  = {Progressive web app --- {Wikipedia}{,} The Free Encyclopedia},
  year   = {2024},
  url    = {https://en.wikipedia.org/w/index.php?title=Progressive_web_app&oldid=1211277446},
}

@Misc{enwiki:1218941965,
  author = {{Wikipedia contributors}},
  note   = {[Online; accessed 26-April-2024]},
  title  = {Binary search algorithm --- {Wikipedia}{,} The Free Encyclopedia},
  year   = {2024},
  url    = {https://en.wikipedia.org/w/index.php?title=Binary_search_algorithm&oldid=1218941965},
}

@Misc{enwiki:1214715020,
  author = {{Wikipedia contributors}},
  note   = {[Online; accessed 27-April-2024]},
  title  = {Chi-squared test --- {Wikipedia}{,} The Free Encyclopedia},
  year   = {2024},
  url    = {https://en.wikipedia.org/w/index.php?title=Chi-squared_test&oldid=1214715020},
}

@Misc{enwiki:1207287507,
  author = {{Wikipedia contributors}},
  note   = {[Online; accessed 19-June-2024]},
  title  = {One-way analysis of variance --- {Wikipedia}{,} The Free Encyclopedia},
  year   = {2024},
  url    = {https://en.wikipedia.org/w/index.php?title=One-way_analysis_of_variance&oldid=1207287507},
}

@Article{Tukey1949,
  author    = {Tukey, John W.},
  journal   = {Biometrics},
  title     = {Comparing Individual Means in the Analysis of Variance},
  year      = {1949},
  issn      = {0006-341X},
  month     = jun,
  number    = {2},
  pages     = {99},
  volume    = {5},
  doi       = {10.2307/3001913},
  publisher = {JSTOR},
}

@Comment{jabref-meta: databaseType:bibtex;}

@Comment{jabref-meta: grouping:
0 AllEntriesGroup:;
1 StaticGroup:To be read\;0\;0\;0xbfae60ff\;\;\;;
}

@article{Floyd2024,
  title = {ICD-10 diagnosis codes in electronic health records do not adequately capture fracture complexity for proximal humerus fractures},
  volume = {33},
  ISSN = {1058-2746},
  url = {http://dx.doi.org/10.1016/j.jse.2023.08.022},
  DOI = {10.1016/j.jse.2023.08.022},
  number = {2},
  journal = {Journal of Shoulder and Elbow Surgery},
  publisher = {Elsevier BV},
  author = {Floyd,  Sarah B. and Walker,  J. Todd and Smith,  Justin T. and Jones,  Patrick E. and Boes,  Nathan and Lindros,  Sydney and Carroll,  Maile and Brooks,  John M. and Thigpen,  Charles A. and Pill,  Stephan G. and Kissenberth,  Michael J.},
  year = {2024},
  month = feb,
  pages = {417–424}
}

@article{Seltzer2022,
  title = {ICD-10 codes do not accurately reflect ankle fracture injury patterns},
  volume = {53},
  ISSN = {0020-1383},
  url = {http://dx.doi.org/10.1016/j.injury.2021.10.005},
  DOI = {10.1016/j.injury.2021.10.005},
  number = {2},
  journal = {Injury},
  publisher = {Elsevier BV},
  author = {Seltzer,  Ryan A and Van Rysselberghe,  Noelle L and Fithian,  Andrew T and LaPrade,  Christopher M and Sharma,  Jigyasa and Oquendo,  Yousi A and Michaud,  John B and DeBaun,  Malcolm R and Gardner,  Michael J and Bishop,  Julius A},
  year = {2022},
  month = feb,
  pages = {752–755}
}

@article{Burles2017,
  title = {Limitations of pulmonary embolism ICD-10 codes in emergency department administrative data: let the buyer beware},
  volume = {17},
  ISSN = {1471-2288},
  url = {http://dx.doi.org/10.1186/s12874-017-0361-1},
  DOI = {10.1186/s12874-017-0361-1},
  number = {1},
  journal = {BMC Medical Research Methodology},
  publisher = {Springer Science and Business Media LLC},
  author = {Burles,  Kristin and Innes,  Grant and Senior,  Kevin and Lang,  Eddy and McRae,  Andrew},
  year = {2017},
  month = jun 
}

@ARTICLE{Rattanaumpawan2016-zj,
  title    = "Accuracy of {ICD-10} coding system for identifying comorbidities
              and infectious conditions using data from a Thai university
              hospital administrative database",
  author   = "Rattanaumpawan, Pinyo and Wongkamhla, Thanyarak and Thamlikitkul,
              Visanu",
  abstract = "OBJECTIVE: To determine the accuracy of International Statistical
              Classification of Disease and Related Health Problems, 10th
              Revision (ICD-10) coding system in identifying comorbidities and
              infectious conditions using data from a Thai university hospital
              administrative database. MATERIAL AND METHOD: A retrospective
              cross-sectional study was conducted among patients hospitalized
              in six general medicine wards at Siriraj Hospital. ICD-10 code
              data was identified and retrieved directly from the hospital
              administrative database. Patient comorbidities were captured
              using the ICD-10 coding algorithm for the Charlson comorbidity
              index. Infectious conditions were captured using the groups of
              ICD-10 diagnostic codes that were carefully prepared by two
              independent infectious disease specialists. Accuracy of ICD-10
              codes combined with microbiological dataf or diagnosis of urinary
              tract infection (UTI) and bloodstream infection (BSI) was
              evaluated. Clinical data gathered from chart review was
              considered the gold standard in this study. RESULTS: Between
              February 1 and May 31, 2013, a chart review of 546
              hospitalization records was conducted. The mean age of
              hospitalized patients was 62.8 $\pm$ 17.8 years and 65.9\% of
              patients were female. Median length of stay [range] was 10.0
              [1.0-353.0] days and hospital mortality was 21.8\%. Conditions
              with ICD-10 codes that had good sensitivity (90\% or higher) were
              diabetes mellitus and HIV infection. Conditions with ICD-10 codes
              that had good specificity (90\% or higher) were cerebrovascular
              disease, chronic lung disease, diabetes mellitus, cancer HIV
              infection, and all infectious conditions. By combining ICD-10
              codes with microbiological results, sensitivity increased from
              49.5 to 66\%for UTI and from 78.3 to 92.8\%for BS. CONCLUSION:
              The ICD-10 coding algorithm is reliable only in some selected
              conditions, including underlying diabetes mellitus and HIV
              infection. Combining microbiological results with ICD-10 codes
              increased sensitivity of ICD-10 codes for identifying BSI. Future
              research is needed to improve the accuracy of hospital
              administrative coding system in Thailand.",
  journal  = "J. Med. Assoc. Thai.",
  volume   =  99,
  number   =  4,
  pages    = "368--373",
  month    =  apr,
  year     =  2016,
  language = "en"
}

@ARTICLE{Sveticic2020-dk,
  title     = "Suicidal and self-harm presentations to Emergency Departments:
               The challenges of identification through diagnostic codes and
               presenting complaints",
  author    = "Sveticic, Jerneja and Stapelberg, Nicholas Cj and Turner,
               Kathryn",
  abstract  = "BACKGROUND: The accuracy of data on suicide-related
               presentations to Emergency Departments (EDs) has implications
               for the provision of care and policy development, yet research
               on its validity is scarce. OBJECTIVE: To test the reliability of
               allocation of ICD-10 codes assigned to suicide and self-related
               presentations to EDs in Queensland, Australia. METHOD: All
               presentations due to suicide attempts, non-suicidal self-injury
               (NSSI) and suicidal ideation between 1 July 2017 and 31 December
               2017 were reviewed. The number of presentations identified
               through relevant ICD-10-AM codes and presenting complaints in
               the Emergency Department Information System were compared to
               those identified through an application of an evolutionary
               algorithm and medical record review (gold standard). RESULTS: A
               total of 2540 relevant presentations were identified through the
               gold standard methodology. Great heterogeneity of ICD-10-AM
               codes and presenting complaints was observed for suicide
               attempts (40 diagnostic codes and 27 presenting complaints),
               NSSI (27 and 16, respectively) and suicidal ideation (38 and 34,
               respectively). Relevant ICD codes applied as primary or
               secondary diagnosis had very low sensitivity in detecting cases
               of suicide attempts (18.7\%), NSSI (38.5\%) and suicidal
               ideation (42.3\%). A combination of ICD-10-AM code and a
               relevant presenting complaint increased specificity, however
               substantially reduced specificity and positive predictive values
               for all types of presentations. ED data showed bias in detecting
               higher percentages of suicide attempts by Indigenous persons
               (10.1\% vs. 6.9\%) or by cutting (28.1\% vs. 10.3\%), and NSSI
               by female presenters (76.4\% vs. 67.4\%). CONCLUSION: Suicidal
               and self-harm presentations are grossly under-enumerated in ED
               datasets and should be used with caution until a more
               standardised approach to their formulation and recording is
               implemented.",
  journal   = "Health Inf. Manag.",
  publisher = "SAGE Publications",
  volume    =  49,
  number    =  1,
  pages     = "38--46",
  month     =  jan,
  year      =  2020,
  keywords  = "ICD-10-AM; NSSI; clinical coding; data quality; depression;
               health information management; hospital information systems;
               non-suicidal self-injury; self-harm; self-injurious behavior;
               suicidal ideation; suicide; suicide attempted",
  language  = "en"
}

@article{Nguyen2018,
  title = {Level of agreement between medical record and ICD-10-AM coding of mental health,  alcohol and drug conditions in trauma patients},
  volume = {48},
  ISSN = {1833-3575},
  url = {http://dx.doi.org/10.1177/1833358318769482},
  DOI = {10.1177/1833358318769482},
  number = {3},
  journal = {Health Information Management Journal},
  publisher = {SAGE Publications},
  author = {Nguyen,  Tu Q and Simpson,  Pamela M and Braaf,  Sandra C and Cameron,  Peter A and Judson,  Rodney and Gabbe,  Belinda J},
  year = {2018},
  month = apr,
  pages = {127–134}
}

@inproceedings{huang-etal-2022-plm,
    title = "{PLM}-{ICD}: Automatic {ICD} Coding with Pretrained Language Models",
    author = "Huang, Chao-Wei  and
      Tsai, Shang-Chi  and
      Chen, Yun-Nung",
    editor = "Naumann, Tristan  and
      Bethard, Steven  and
      Roberts, Kirk  and
      Rumshisky, Anna",
    booktitle = "Proceedings of the 4th Clinical Natural Language Processing Workshop",
    month = jul,
    year = "2022",
    address = "Seattle, WA",
    publisher = "Association for Computational Linguistics",
    url = "https://aclanthology.org/2022.clinicalnlp-1.2/",
    doi = "10.18653/v1/2022.clinicalnlp-1.2",
    pages = "10--20",
    abstract = "Automatically classifying electronic health records (EHRs) into diagnostic codes has been challenging to the NLP community. State-of-the-art methods treated this problem as a multi-label classification problem and proposed various architectures to model this problem. However, these systems did not leverage the superb performance of pretrained language models, which achieved superb performance on natural language understanding tasks. Prior work has shown that pretrained language models underperformed on this task with the regular fine-tuning scheme. Therefore, this paper aims at analyzing the causes of the underperformance and developing a framework for automatic ICD coding with pretrained language models. We spotted three main issues through the experiments: 1) large label space, 2) long input sequences, and 3) domain mismatch between pretraining and fine-tuning. We propose PLM-ICD, a framework that tackles the challenges with various strategies. The experimental results show that our proposed framework can overcome the challenges and achieves state-of-the-art performance in terms of multiple metrics on the benchmark MIMIC data. Our source code is available at \url{https://github.com/MiuLab/PLM-ICD}."
}

@inproceedings{zhang-etal-2020-bert,
    title = "{BERT}-{XML}: Large Scale Automated {ICD} Coding Using {BERT} Pretraining",
    author = "Zhang, Zachariah  and
      Liu, Jingshu  and
      Razavian, Narges",
    editor = "Rumshisky, Anna  and
      Roberts, Kirk  and
      Bethard, Steven  and
      Naumann, Tristan",
    booktitle = "Proceedings of the 3rd Clinical Natural Language Processing Workshop",
    month = nov,
    year = "2020",
    address = "Online",
    publisher = "Association for Computational Linguistics",
    url = "https://aclanthology.org/2020.clinicalnlp-1.3/",
    doi = "10.18653/v1/2020.clinicalnlp-1.3",
    pages = "24--34",
    abstract = "ICD coding is the task of classifying and cod-ing all diagnoses, symptoms and proceduresassociated with a patient{'}s visit. The process isoften manual, extremely time-consuming andexpensive for hospitals as clinical interactionsare usually recorded in free text medical notes. In this paper, we propose a machine learningmodel, BERT-XML, for large scale automatedICD coding of EHR notes, utilizing recentlydeveloped unsupervised pretraining that haveachieved state of the art performance on a va-riety of NLP tasks. We train a BERT modelfrom scratch on EHR notes, learning with vo-cabulary better suited for EHR tasks and thusoutperform off-the-shelf models. We furtheradapt the BERT architecture for ICD codingwith multi-label attention. We demonstratethe effectiveness of BERT-based models on thelarge scale ICD code classification task usingmillions of EHR notes to predict thousands ofunique codes."
}

@inproceedings{pascual-etal-2021-towards,
    title = "Towards {BERT}-based Automatic {ICD} Coding: Limitations and Opportunities",
    author = "Pascual, Damian  and
      Luck, Sandro  and
      Wattenhofer, Roger",
    editor = "Demner-Fushman, Dina  and
      Cohen, Kevin Bretonnel  and
      Ananiadou, Sophia  and
      Tsujii, Junichi",
    booktitle = "Proceedings of the 20th Workshop on Biomedical Language Processing",
    month = jun,
    year = "2021",
    address = "Online",
    publisher = "Association for Computational Linguistics",
    url = "https://aclanthology.org/2021.bionlp-1.6/",
    doi = "10.18653/v1/2021.bionlp-1.6",
    pages = "54--63",
    abstract = "Automatic ICD coding is the task of assigning codes from the International Classification of Diseases (ICD) to medical notes. These codes describe the state of the patient and have multiple applications, e.g., computer-assisted diagnosis or epidemiological studies. ICD coding is a challenging task due to the complexity and length of medical notes. Unlike the general trend in language processing, no transformer model has been reported to reach high performance on this task. Here, we investigate in detail ICD coding using PubMedBERT, a state-of-the-art transformer model for biomedical language understanding. We find that the difficulty of fine-tuning the model on long pieces of text is the main limitation for BERT-based models on ICD coding. We run extensive experiments and show that despite the gap with current state-of-the-art, pretrained transformers can reach competitive performance using relatively small portions of text. We point at better methods to aggregate information from long texts as the main need for improving BERT-based ICD coding."
}

@misc{zhang2022hierarchicalbertmedicaldocument,
      title={Hierarchical BERT for Medical Document Understanding}, 
      author={Ning Zhang and Maciej Jankowski},
      year={2022},
      eprint={2204.09600},
      archivePrefix={arXiv},
      primaryClass={cs.CL},
      url={https://arxiv.org/abs/2204.09600}, 
}

@misc{mullenbach2018explainablepredictionmedicalcodes,
      title={Explainable Prediction of Medical Codes from Clinical Text}, 
      author={James Mullenbach and Sarah Wiegreffe and Jon Duke and Jimeng Sun and Jacob Eisenstein},
      year={2018},
      eprint={1802.05695},
      archivePrefix={arXiv},
      primaryClass={cs.CL},
      url={https://arxiv.org/abs/1802.05695}, 
}

@inproceedings{XianchengEHRCoding,
author = {Xie, Xiancheng and Xiong, Yun and Yu, Philip S. and Zhu, Yangyong},
title = {EHR Coding with Multi-scale Feature Attention and Structured Knowledge Graph Propagation},
year = {2019},
isbn = {9781450369763},
publisher = {Association for Computing Machinery},
address = {New York, NY, USA},
url = {https://doi.org/10.1145/3357384.3357897},
doi = {10.1145/3357384.3357897},
abstract = {Assigning standard medical codes (e.g., ICD-9-CM) representing diagnoses or procedures to electronic health record (EHR) is an important task in the medical domain. However, automatic coding is difficult since the clinical note is composed of multiple long and heterogeneous textual narratives (e.g., discharge diagnosis, pathology reports, surgical procedure notes). Furthermore, the code label space is large and the label distribution is extremely unbalanced. The state-of-the-art methods mainly regard EHR coding as a multi-label text classification task and use shallow convolution neural network with fixed window size, which is incapable of learning variable n-gram features and the ontology structure between codes. In this paper, we leverage a densely connected convolutional neural network which is able to produce variable n-gram features for clinical note feature learning. We also incorporate a multi-scale feature attention to adaptively select multi-scale features since the most informative n-grams in clinical notes for each word can vary in length according to the neighborhood. Furthermore, we leverage graph convolutional neural network to capture both the hierarchical relationships among medical codes and the semantics of each code. Finally, We validate our method on the public dataset, and the evaluation results indicate that our method can significantly outperform other state-of-the-art models.},
booktitle = {Proceedings of the 28th ACM International Conference on Information and Knowledge Management},
pages = {649–658},
numpages = {10},
keywords = {multi-scale feature attention, graph convolutional neural network, ehr coding, densely connected cnn},
location = {Beijing, China},
series = {CIKM '19}
}

@inproceedings{zhou-etal-2021-automatic,
    title = "Automatic {ICD} Coding via Interactive Shared Representation Networks with Self-distillation Mechanism",
    author = "Zhou, Tong  and
      Cao, Pengfei  and
      Chen, Yubo  and
      Liu, Kang  and
      Zhao, Jun  and
      Niu, Kun  and
      Chong, Weifeng  and
      Liu, Shengping",
    editor = "Zong, Chengqing  and
      Xia, Fei  and
      Li, Wenjie  and
      Navigli, Roberto",
    booktitle = "Proceedings of the 59th Annual Meeting of the Association for Computational Linguistics and the 11th International Joint Conference on Natural Language Processing (Volume 1: Long Papers)",
    month = aug,
    year = "2021",
    address = "Online",
    publisher = "Association for Computational Linguistics",
    url = "https://aclanthology.org/2021.acl-long.463/",
    doi = "10.18653/v1/2021.acl-long.463",
    pages = "5948--5957",
    abstract = "The ICD coding task aims at assigning codes of the International Classification of Diseases in clinical notes. Since manual coding is very laborious and prone to errors, many methods have been proposed for the automatic ICD coding task. However, existing works either ignore the long-tail of code frequency or the noisy clinical notes. To address the above issues, we propose an Interactive Shared Representation Network with Self-Distillation Mechanism. Specifically, an interactive shared representation network targets building connections among codes while modeling the co-occurrence, consequently alleviating the long-tail problem. Moreover, to cope with the noisy text issue, we encourage the model to focus on the clinical note{'}s noteworthy part and extract valuable information through a self-distillation learning mechanism. Experimental results on two MIMIC datasets demonstrate the effectiveness of our method."
}

@inproceedings{luo-etal-2021-fusion,
    title = "Fusion: Towards Automated {ICD} Coding via Feature Compression",
    author = "Luo, Junyu  and
      Xiao, Cao  and
      Glass, Lucas  and
      Sun, Jimeng  and
      Ma, Fenglong",
    editor = "Zong, Chengqing  and
      Xia, Fei  and
      Li, Wenjie  and
      Navigli, Roberto",
    booktitle = "Findings of the Association for Computational Linguistics: ACL-IJCNLP 2021",
    month = aug,
    year = "2021",
    address = "Online",
    publisher = "Association for Computational Linguistics",
    url = "https://aclanthology.org/2021.findings-acl.184/",
    doi = "10.18653/v1/2021.findings-acl.184",
    pages = "2096--2101"
}

@inproceedings{Vu_2020, series={IJCAI-PRICAI-2020},
   title={A Label Attention Model for ICD Coding from Clinical Text},
   url={http://dx.doi.org/10.24963/ijcai.2020/461},
   DOI={10.24963/ijcai.2020/461},
   booktitle={Proceedings of the Twenty-Ninth International Joint Conference on Artificial Intelligence},
   publisher={International Joint Conferences on Artificial Intelligence Organization},
   author={Vu, Thanh and Nguyen, Dat Quoc and Nguyen, Anthony},
   year={2020},
   month=jul, pages={3335–3341},
   collection={IJCAI-PRICAI-2020} }

@inproceedings{ijcai2020p469,
  title     = {The Graph-based Mutual Attentive Network for Automatic Diagnosis},
  author    = {Yuan, Quan and Chen, Jun and Lu, Chao and Huang, Haifeng},
  booktitle = {Proceedings of the Twenty-Ninth International Joint Conference on
               Artificial Intelligence, {IJCAI-20}},
  publisher = {International Joint Conferences on Artificial Intelligence Organization},
  editor    = {Christian Bessiere},
  pages     = {3393--3399},
  year      = {2020},
  month     = {7},
  note      = {Main track},
  doi       = {10.24963/ijcai.2020/469},
  url       = {https://doi.org/10.24963/ijcai.2020/469},
}

@inproceedings{Edin_2023, series={SIGIR ’23},
   title={Automated Medical Coding on MIMIC-III and MIMIC-IV: A Critical Review and Replicability Study},
   url={http://dx.doi.org/10.1145/3539618.3591918},
   DOI={10.1145/3539618.3591918},
   booktitle={Proceedings of the 46th International ACM SIGIR Conference on Research and Development in Information Retrieval},
   publisher={ACM},
   author={Edin, Joakim and Junge, Alexander and Havtorn, Jakob D. and Borgholt, Lasse and Maistro, Maria and Ruotsalo, Tuukka and Maaløe, Lars},
   year={2023},
   month=jul, pages={2572–2582},
   collection={SIGIR ’23} }


@article{Klang2024,
  title = {Assessing Retrieval-Augmented Large Language Model Performance in Emergency Department ICD-10-CM Coding Compared to Human Coders},
  url = {http://dx.doi.org/10.1101/2024.10.15.24315526},
  DOI = {10.1101/2024.10.15.24315526},
  publisher = {Cold Spring Harbor Laboratory},
  author = {Klang,  Eyal and Tessler,  Idit and Apakama,  Donald U and Abbott,  Ethan and Glicksberg,  Benjamin S and Arnold,  Monique and Moses,  Akini and Sakhuja,  Ankit and Soroush,  Ali and Charney,  Alexander W and Reich,  David L. and McGreevy,  Jolion and Gavin,  Nicholas and Carr,  Brendan and Freeman,  Robert and Nadkarni,  Girish N},
  year = {2024},
  month = oct 
}

@Article{sarvari-challenges,
author="Sarvari, Peter
and Al-fagih, Zaid
and Abou-Chedid, Alexander
and Jewell, Paul
and Taylor, Rosie
and Imtiaz, Arouba",
title="Challenges and Solutions in Applying Large Language Models to Guideline-Based Management Planning and Automated Medical Coding in Health Care: Algorithm Development and Validation",
journal="JMIR Biomed Eng",
year="2025",
month="Nov",
day="10",
volume="10",
pages="e66691",
keywords="AI assistant; large language model; LLM; GPT-4; retrieval-augmented generation; RAG; generation-assisted retrieval-augmented generation; GARAG; generation-assisted vector search; GAVS; medical informatics; digital health; generative AI in medicine; medical web application; automated medical coding; AI diagnosis; artificial intelligence",
abstract="Background: Diagnostic errors and administrative burdens, including medical coding, remain major challenges in health care. Large language models (LLMs) have the potential to alleviate these problems, but their adoption has been limited by concerns regarding reliability, transparency, and clinical safety. Objective: This study introduces and evaluates 2 LLM-based frameworks, implemented within the Rhazes Clinician platform, designed to address these challenges: generation-assisted retrieval-augmented generation (GARAG) for automated evidence-based treatment planning and generation-assisted vector search (GAVS) for automated medical coding. Methods: GARAG was evaluated on 21 clinical test cases created by medically qualified authors. Each case was executed 3 times independently, and outputs were assessed using 4 criteria: correctness of references, absence of duplication, adherence to formatting, and clinical appropriateness of the generated management plan. GAVS was evaluated on 958 randomly selected admissions from the Medical Information Mart for Intensive Care (MIMIC)--IV database, in which billed International Classification of Diseases, Tenth Revision (ICD-10) codes served as the ground truth. Two approaches were compared: a direct GPT-4.1 baseline prompted to predict ICD-10 codes without constraints and GAVS, in which GPT-4.1 generated diagnostic entities that were each mapped onto the top 10 matching ICD-10 codes through vector search. Results: Across the 63 outputs, 62 (98.4{\%}) satisfied all evaluation criteria, with the only exception being a minor ordering inconsistency in one repetition of case 14. For GAVS, the 958 admissions contained 8576 assigned ICD-10 subcategory codes (1610 unique). The vanilla LLM produced 131,329 candidate codes, whereas GAVS produced 136,920. At the subcategory level, the vanilla LLM achieved 17.95{\%} average recall (15.86{\%} weighted), while GAVS achieved 20.63{\%} (18.62{\%} weighted), a statistically significant improvement (P<.001). At the category level, performance converged (32.60{\%} vs 32.58{\%} average weighted recall; P=.99). Conclusions: GARAG demonstrated a workflow that grounds management plans in diagnosis-specific, peer-reviewed guideline evidence, preserving fine-grained clinical detail during retrieval. GAVS significantly improved fine-grained diagnostic coding recall compared with a direct LLM baseline. Together, these frameworks illustrate how LLM-based methods can enhance clinical decision support and medical coding. Both were subsequently integrated into Rhazes Clinician, a clinician-facing web application that orchestrates LLM agents to call specialized tools, providing a single interface for physician use. Further independent validation and large-scale studies are required to confirm generalizability and assess their impact on patient outcomes. ",
issn="2561-3278",
doi="10.2196/66691",
url="https://biomedeng.jmir.org/2025/1/e66691",
url="https://doi.org/10.2196/66691"
}

@article{Palestine2018,
  title = {Assessing the Precision of ICD-10 Codes for Uveitis in 2 Electronic Health Record Systems},
  volume = {136},
  ISSN = {2168-6165},
  url = {http://dx.doi.org/10.1001/jamaophthalmol.2018.3001},
  DOI = {10.1001/jamaophthalmol.2018.3001},
  number = {10},
  journal = {JAMA Ophthalmology},
  publisher = {American Medical Association (AMA)},
  author = {Palestine,  Alan G. and Merrill,  Pauline T. and Saleem,  Sophia M. and Jabs,  Douglas A. and Thorne,  Jennifer E.},
  year = {2018},
  month = oct,
  pages = {1186}
}

@misc{Motzfeldt2025,
  doi = {10.48550/ARXIV.2509.05378},
  url = {https://arxiv.org/abs/2509.05378},
  author = {Motzfeldt,  Andreas and Edin,  Joakim and Christensen,  Casper L. and Hardmeier,  Christian and Maaløe,  Lars and Rogers,  Anna},
  keywords = {Artificial Intelligence (cs.AI),  Multiagent Systems (cs.MA),  FOS: Computer and information sciences,  FOS: Computer and information sciences},
  title = {Code Like Humans: A Multi-Agent Solution for Medical Coding},
  publisher = {arXiv},
  year = {2025},
  copyright = {Creative Commons Attribution 4.0 International}
}
